# Supplementary material for: A Polylactide-Based Micellar Adjuvant Improves the Intensity and Quality of Immune Response
Source: Pharmaceutics. 2022 Jan 3;14(1):107. doi: 10.3390/pharmaceutics14010107 (PMC8778782; doi:10.3390/pharmaceutics14010107)
Supplement: Supplementary file 1 [file pharmaceutics-14-00107-s001.zip]

Archive with 1 entries (1 files):
- pharmaceutics-1489735-supplementary.pdf
